# Supplementary material for: A New Phosphorous/Nitrogen-Containing Flame-Retardant Film with High Adhesion for Jute Fiber Composites
Source: Polymers (Basel). 2023 Apr 18;15(8):1920. doi: 10.3390/polym15081920 (PMC10144265; doi:10.3390/polym15081920)
Supplement: Supplementary file 1 [file polymers-15-01920-s001.zip]

Archive with 1 entries (1 files):
- polymers-2291943-supplementary.pdf
